# Supplementary material for: AtZAT4, a C2H2-Type Zinc Finger Transcription Factor from Arabidopsis thaliana, Is Involved in Pollen and Seed Development
Source: Plants (Basel). 2022 Jul 29;11(15):1974. doi: 10.3390/plants11151974 (PMC9370812; doi:10.3390/plants11151974)
Supplement: Supplementary file 1 [file plants-11-01974-s001.zip]

Archive with 1 entries (1 files):
- plants-1789506-supplementary.pdf
